# Supplementary material for: The Role of Methionine in the Formation of Key Aroma Compounds in Microwaved Walnuts
Source: Foods. 2026 Feb 15;15(4):719. doi: 10.3390/foods15040719 (PMC12940861; doi:10.3390/foods15040719)
Supplement: Supplementary file 1 [file foods-15-00719-s001.zip]

Archive with 1 entries (1 files):
- foods-4128623-supplementary.pdf
